# Supplementary material for: Design of a Foam-Actuated Nano-Emulgel for Perioceutic Drug Delivery: Formulation, Characterization, and Antimicrobial Efficacy
Source: Gels. 2025 May 20;11(5):373. doi: 10.3390/gels11050373 (PMC12111423; doi:10.3390/gels11050373)
Supplement: Supplementary file 1 [file gels-11-00373-s001.zip]

Archive with 1 entries (1 files):
- gels-3610896-supplementary.pdf
